# Supplementary material for: ﻿A new species of genus Chiloschista (Aeridinae, Vandeae, Epidendroideae, Orchidaceae) from Sumatra Island, Indonesia
Source: PhytoKeys. 2025 Feb 12;252:65–76. doi: 10.3897/phytokeys.252.138190 (PMC11840428; doi:10.3897/phytokeys.252.138190)
Supplement: XML Treatment for Chiloschista tjiasmantoi [file phytokeys.252.138190-treatment1.xml]

<!DOCTYPE tp:taxon-treatment
  PUBLIC "-//TaxonX//DTD Taxonomic Treatment Publishing DTD v0 20100105//EN" "tax-treatment-NSO.dtd">
<tp:taxon-treatment xmlns:tp="http://www.plazi.org/taxpub"><tp:treatment-meta><kwd-group><label>Taxon classification</label><kwd>
              <named-content content-type="kingdom">Plantae</named-content>
            </kwd><kwd>
              <named-content content-type="order"> Asparagales</named-content>
            </kwd><kwd>
              <named-content content-type="family">Orchidaceae</named-content>
            </kwd></kwd-group><mixed-citation publication-type="journal"><person-group><name><surname>Metusala</surname><given-names>Destario</given-names></name></person-group><article-title>﻿A new species of genus <italic><tp:taxon-name><tp:taxon-name-part taxon-name-part-type="genus" reg="Chiloschista">Chiloschista</tp:taxon-name-part></tp:taxon-name></italic> (<tp:taxon-name><tp:taxon-name-part taxon-name-part-type="subtribe">Aeridinae</tp:taxon-name-part></tp:taxon-name>, <tp:taxon-name><tp:taxon-name-part taxon-name-part-type="tribe">Vandeae</tp:taxon-name-part></tp:taxon-name>, <tp:taxon-name><tp:taxon-name-part taxon-name-part-type="subfamily">Epidendroideae</tp:taxon-name-part></tp:taxon-name>, <tp:taxon-name><tp:taxon-name-part taxon-name-part-type="family">Orchidaceae</tp:taxon-name-part></tp:taxon-name>) from Sumatra Island, Indonesia</article-title><source>PhytoKeys</source><day>12</day><month>02</month><year>2025</year><volume>252</volume><fpage>65</fpage><lpage>76</lpage><pub-id pub-id-type="doi">10.3897/phytokeys.252.138190</pub-id></mixed-citation></tp:treatment-meta><tp:nomenclature><label>﻿</label><tp:taxon-name>
            <object-id xmlns:xlink="http://www.w3.org/1999/xlink" content-type="arpha" xlink:type="simple">F384924D-3987-587C-9228-9507231E449E</object-id>
            <tp:taxon-name-part taxon-name-part-type="genus" reg="Chiloschista">Chiloschista</tp:taxon-name-part>
            <tp:taxon-name-part taxon-name-part-type="species" reg="tjiasmantoi">tjiasmantoi</tp:taxon-name-part>
            <object-id xmlns:xlink="http://www.w3.org/1999/xlink" content-type="ipni" xlink:type="simple">urn:lsid:ipni.org:names:77356634-1</object-id>
            <object-id xmlns:xlink="http://www.w3.org/1999/xlink" xlink:type="simple">Figs 1A, B, 2, 3, 4B, E</object-id>
          </tp:taxon-name><tp:taxon-authority>Metusala</tp:taxon-authority><tp:taxon-status xmlns:xlink="http://www.w3.org/1999/xlink" xlink:type="simple">sp. nov.</tp:taxon-status></tp:nomenclature><tp:treatment-sec sec-type="material" id="SECID0E3MAC"><title>Type.</title><p>Indonesia • Sumatra: Aceh Province, c. 900 m, <italic>RIO 9118</italic> (holotype, BO!) (detailed localities are not shown here for conservation purpose).</p></tp:treatment-sec><tp:treatment-sec sec-type="diagnosis" id="SECID0EENAC"><title>Diagnosis.</title><p><italic><tp:taxon-name><tp:taxon-name-part taxon-name-part-type="genus" reg="Chiloschista">Chiloschista</tp:taxon-name-part><tp:taxon-name-part taxon-name-part-type="species" reg="tjiasmantoi">tjiasmantoi</tp:taxon-name-part></tp:taxon-name></italic> is morphologically similar to <italic><tp:taxon-name><tp:taxon-name-part taxon-name-part-type="genus" reg="Chiloschista">C.</tp:taxon-name-part><tp:taxon-name-part taxon-name-part-type="species" reg="javanica">javanica</tp:taxon-name-part></tp:taxon-name></italic>, but differs in having oblong-obovate petals (vs. broadly elliptic to ovate petals), narrowly oblique oblong side lobes with truncate to obtuse apex (vs. relatively straight triangular side lobes with obtuse apex), a lip sac that has a “V” shape in longitudinal section view with a narrow angle of about 45–50° (vs. a lip sac that has an “L” shape in longitudinal section view with a wide angle of about 90°), and a very narrow cavity between the apex of the hairy callus and the thick curved front lobe of the lip (vs. a rather broad cavity).</p></tp:treatment-sec><tp:treatment-sec sec-type="description" id="SECID0EAOAC"><title>Description.</title><p>Epiphytic herb. Roots numerous, spreading, terete to slightly flattened, 2.0–3.5 mm in diameter, greyish-green when wet and becoming grayish-white when dry, grow radially from a short stem as the central, and mature individuals can grow elongated to reach more than 30.0 cm. Stem reduced, very short, erect, simple 2.0–4.0 mm long, up to 3.0 mm in diameter, densely covered with dry stem bracts. Stem bracts are triangular active, and persistent, and encircle the stem tightly. Leaves one or two, 4–7 mm long, deciduous, unseen in cultivation. Inflorescence axillary, arising among the roots gap, pendulous, up to 31.0 cm long in total, peduncle c. 2.0 mm in diam. near base, terete, densely covered with short white hairs, purplish near base and becoming purplish green toward apex, sometimes branched at the base, up to 30 flowered per rachis, flowers arranged spirally in a slightly zig-zag pattern and open simultaneously, each flower can last up to 5 days; flower bracts triangular, 2.0–3.0 mm long × 1.5–2.0 mm wide, acuminate to caudate, pubescent, greenish and soon becoming brown when old. Pedicel and ovary about 2.0 mm long, terete, brownish-green to purplish-green, covered with whitish hairs. Flower rather thin-textured, 1.0–1.2 cm high × 1.0–1.2 cm wide, open widely, sepals and petals yellowish cream or yellow with orange or reddish spots, labellum yellowish cream with reddish or orange spots on their sac, column yellowish green with orange tinge on its foot. Dorsal sepal oblong-elliptic, 5.0–6.0 mm long × 4.0 mm wide, obtuse to rounded, both surfaces pubescent. Petals oblong-obovate, 5.0–6.0 mm long × 3.0–4.0 mm wide, truncate to rounded, both surfaces pubescent. Lateral sepals obliquely oblong-elliptic, 6.0 mm long × 4.0–5.0 mm wide, obtuse, both surfaces pubescent. Lip immobile, minutely papillose externally, 3-lobed, deeply saccate, indistinctly canaliculated ventrally, 2.8–3.2 mm long, 4.0–4.5 mm high (from side lobes apex to basal part of sac), 2.0–2.5 mm wide at front; side lobes erect to slightly curved inwards, obliquely oblong to rather falcate, c. 2.0 mm long × c. 1.5 mm wide near base and narrowed gradually to about 1.0 mm near apex, apex truncate to rounded, yellowish cream with red streaks on internal surface; front lobe subtrapezoid, short c. 1.0–1.5 mm × 1.5 mm, apex truncate to slightly emarginate, curved; sac ovate to subrectangular from front view, “V” shape in longitudinal section view, 2.0–2.5 mm long × 2.0–2.3 mm wide, apex truncate or retuse or slightly bilobed, yellowish cream with pale reddish or pale orange spots on external surface around the apex; callus a fleshy thickening arise from basal to middle of the internal front wall, split into two oblong hairy callus that rises up to sac opening, creating a small narrow cavity between apex of the hairy callus and the thick curved front lobe of the lip; column short 1.5–2.0 mm long (excluding the anther cap), foot about 2.2–2.5 mm long; anther cap cucullate, yellowish or cream, c. 1.5 mm × 1.5 mm; pollinarium two unequal globose on a narrowly linear to triangular stipe, yellow. Fruit not seen.</p></tp:treatment-sec><tp:treatment-sec sec-type="distribution" id="SECID0EFOAC"><title>Distribution, habitat and phenology.</title><p>Based on the existing data, the distribution of <italic><tp:taxon-name><tp:taxon-name-part taxon-name-part-type="genus" reg="Chiloschista">Chiloschista</tp:taxon-name-part><tp:taxon-name-part taxon-name-part-type="species" reg="tjiasmantoi">tjiasmantoi</tp:taxon-name-part></tp:taxon-name></italic> may be restricted to Aceh Province, the most northern part of Sumatra Island. This new species is currently only known from five locations in two different regencies at elevation ranging from 700–1000 m. The populations of this species were mostly found growing epiphytically on old coffee trees (<italic><tp:taxon-name><tp:taxon-name-part taxon-name-part-type="genus" reg="Coffea">Coffea</tp:taxon-name-part></tp:taxon-name></italic> spp.) and shade trees (<italic><tp:taxon-name><tp:taxon-name-part taxon-name-part-type="genus" reg="Leucaena">Leucaena</tp:taxon-name-part></tp:taxon-name></italic> spp.) in the local coffee plantations, together with <italic><tp:taxon-name><tp:taxon-name-part taxon-name-part-type="genus" reg="Vanda">Vanda</tp:taxon-name-part><tp:taxon-name-part taxon-name-part-type="species" reg="pumila">pumila</tp:taxon-name-part></tp:taxon-name></italic> (<tp:taxon-name><tp:taxon-name-part taxon-name-part-type="family">Orchidaceae</tp:taxon-name-part></tp:taxon-name>), in a windy and semi–opened wet habitat with medium sunlight intensity. Flowering recorded in mid-July, early November to late December.</p></tp:treatment-sec><tp:treatment-sec sec-type="etymology" id="SECID0EUPAC"><title>Etymology.</title><p>The specific epithet “tjiasmantoi” honors Wewin Tjiasmanto, the chairman of Tjiasmanto Conservation Fund and a philanthropist concerned with the Indonesian plant conservation.</p></tp:treatment-sec><tp:treatment-sec sec-type="Cultivation" id="SECID0EZPAC"><title>Cultivation.</title><p><italic><tp:taxon-name><tp:taxon-name-part taxon-name-part-type="genus" reg="Chiloschista">Chiloschista</tp:taxon-name-part><tp:taxon-name-part taxon-name-part-type="species" reg="tjiasmantoi">tjiasmantoi</tp:taxon-name-part></tp:taxon-name></italic> seems rather difficult to cultivate at lower elevations (300 m. a.s.l). However, it was successfully grown by attaching it to a slab of tree fern with a top dressing of moss to prevent the roots from drying out, under a light intensity of about 30–75% with good air circulation and humidity levels of about 80% or more.</p></tp:treatment-sec><tp:treatment-sec sec-type="discussion" id="SECID0ELAAE"><title>Discussion.</title><p>This new species is morphologically similar to <italic><tp:taxon-name><tp:taxon-name-part taxon-name-part-type="genus" reg="Chiloschista">C.</tp:taxon-name-part><tp:taxon-name-part taxon-name-part-type="species" reg="javanica">javanica</tp:taxon-name-part></tp:taxon-name></italic> (Fig. <xref ref-type="fig" rid="F1">1C, D</xref>, <xref ref-type="fig" rid="F4">4C, F</xref>) and <italic><tp:taxon-name><tp:taxon-name-part taxon-name-part-type="genus" reg="Chiloschista">C.</tp:taxon-name-part><tp:taxon-name-part taxon-name-part-type="species" reg="sweelimii">sweelimii</tp:taxon-name-part></tp:taxon-name></italic> (Fig. <xref ref-type="fig" rid="F4">4A, D</xref>). However, there is a geographical separation among these three species. <italic><tp:taxon-name><tp:taxon-name-part taxon-name-part-type="genus" reg="Chiloschista">C.</tp:taxon-name-part><tp:taxon-name-part taxon-name-part-type="species" reg="tjiasmantoi">tjiasmantoi</tp:taxon-name-part></tp:taxon-name></italic> is thus far only recorded from Aceh Province, the northernmost region of Sumatra Island; <italic><tp:taxon-name><tp:taxon-name-part taxon-name-part-type="genus" reg="Chiloschista">C.</tp:taxon-name-part><tp:taxon-name-part taxon-name-part-type="species" reg="sweelimii">sweelimii</tp:taxon-name-part></tp:taxon-name></italic> occurs in the Malay Peninsula and Vietnam, and <italic><tp:taxon-name><tp:taxon-name-part taxon-name-part-type="genus" reg="Chiloschista">C.</tp:taxon-name-part><tp:taxon-name-part taxon-name-part-type="species" reg="javanica">javanica</tp:taxon-name-part></tp:taxon-name></italic> is endemic to Java Island.</p><fig id="F1" position="float" orientation="portrait"><object-id xmlns:xlink="http://www.w3.org/1999/xlink" content-type="doi" xlink:type="simple">10.3897/phytokeys.252.138190.figure1</object-id><object-id xmlns:xlink="http://www.w3.org/1999/xlink" content-type="arpha" xlink:type="simple">878FF1F5-0C27-5DE9-8FE9-99762AC9949C</object-id><label>Figure 1.</label><caption><p><italic><tp:taxon-name><tp:taxon-name-part taxon-name-part-type="genus" reg="Chiloschista">Chiloschista</tp:taxon-name-part><tp:taxon-name-part taxon-name-part-type="species" reg="tjiasmantoi">tjiasmantoi</tp:taxon-name-part></tp:taxon-name></italic> sp. nov. (<bold>A, B</bold>) and <italic><tp:taxon-name><tp:taxon-name-part taxon-name-part-type="genus" reg="Chiloschista">Chiloschista</tp:taxon-name-part><tp:taxon-name-part taxon-name-part-type="species" reg="javanica">javanica</tp:taxon-name-part></tp:taxon-name></italic> (<bold>C, D</bold>) <bold>A</bold> inflorescence <bold>B</bold> flower, oblique view. <bold>C</bold> flower, front view <bold>D</bold> flower, oblique view. Photos by Destario Metusala.</p></caption><graphic xmlns:xlink="http://www.w3.org/1999/xlink" xlink:href="phytokeys-252-065_article-138190__-g001.jpg" position="float" orientation="portrait" xlink:type="simple" id="oo_1247922.jpg"><uri content-type="original_file" xlink:type="simple">https://binary.pensoft.net/fig/1247922</uri></graphic></fig><p><italic><tp:taxon-name><tp:taxon-name-part taxon-name-part-type="genus" reg="Chiloschista">Chiloschista</tp:taxon-name-part><tp:taxon-name-part taxon-name-part-type="species" reg="tjiasmantoi">tjiasmantoi</tp:taxon-name-part></tp:taxon-name></italic> differs from <italic><tp:taxon-name><tp:taxon-name-part taxon-name-part-type="genus" reg="Chiloschista">C.</tp:taxon-name-part><tp:taxon-name-part taxon-name-part-type="species" reg="javanica">javanica</tp:taxon-name-part></tp:taxon-name></italic> in having narrower oblong-obovate petals, narrowly oblique oblong side lobes with truncate to obtuse apex, a lip sac that has a “V” shape in longitudinal section view with a narrow angle of about 45–50°, a narrow cavity between the apex of the hairy callus and the thick curved front lobe of the lip. Meanwhile, <italic><tp:taxon-name><tp:taxon-name-part taxon-name-part-type="genus" reg="Chiloschista">C.</tp:taxon-name-part><tp:taxon-name-part taxon-name-part-type="species" reg="javanica">javanica</tp:taxon-name-part></tp:taxon-name></italic> has broadly elliptic to ovate petals, relatively straight triangular side lobes with obtuse apex, a lip sac that has an “L” shape in longitudinal section view with a wide angle of about 90°, and a rather broad cavity between the apex of the hairy callus and the thick curved front lobe of the lip.</p><fig id="F2" position="float" orientation="portrait"><object-id xmlns:xlink="http://www.w3.org/1999/xlink" content-type="doi" xlink:type="simple">10.3897/phytokeys.252.138190.figure2</object-id><object-id xmlns:xlink="http://www.w3.org/1999/xlink" content-type="arpha" xlink:type="simple">63527D5B-E6D1-5C41-81A5-3A22105AF724</object-id><label>Figure 2.</label><caption><p><italic><tp:taxon-name><tp:taxon-name-part taxon-name-part-type="genus" reg="Chiloschista">Chiloschista</tp:taxon-name-part><tp:taxon-name-part taxon-name-part-type="species" reg="tjiasmantoi">tjiasmantoi</tp:taxon-name-part></tp:taxon-name></italic> sp. nov. <bold>A</bold> habitus with inflorescence <bold>B</bold> flower, natural shape, front view <bold>C</bold> flower, natural shape, oblique view <bold>D</bold> dorsal sepal, flat shape <bold>E</bold> petal, flat shape <bold>F</bold> lateral sepal, flat shape <bold>G</bold> column and foot, oblique view <bold>H</bold> column and foot, front view <bold>I</bold> column and lip, side view <bold>J</bold> pollinia <bold>K</bold> stipe and viscidium <bold>L</bold> lip, above view <bold>M</bold> lip interior, back view. Line drawing by Destario Metusala from <italic>RIO 9118</italic>.</p></caption><graphic xmlns:xlink="http://www.w3.org/1999/xlink" xlink:href="phytokeys-252-065_article-138190__-g002.jpg" position="float" orientation="portrait" xlink:type="simple" id="oo_1247923.jpg"><uri content-type="original_file" xlink:type="simple">https://binary.pensoft.net/fig/1247923</uri></graphic></fig><p>Furthermore, <italic><tp:taxon-name><tp:taxon-name-part taxon-name-part-type="genus" reg="Chiloschista">C.</tp:taxon-name-part><tp:taxon-name-part taxon-name-part-type="species" reg="tjiasmantoi">tjiasmantoi</tp:taxon-name-part></tp:taxon-name></italic> differs from <italic><tp:taxon-name><tp:taxon-name-part taxon-name-part-type="genus" reg="Chiloschista">C.</tp:taxon-name-part><tp:taxon-name-part taxon-name-part-type="species" reg="sweelimii">sweelimii</tp:taxon-name-part></tp:taxon-name></italic> in having sepals and petals with hairs on both sides, oblong-obovate petals, a broadly oblong-elliptic dorsal sepal, basal front lobe without any callus, an ovoid to subrectangular lip’s sac from front view with a truncate to slightly bilobed apex, and an oblong fleshy thickening that arises from basal to middle of the internal front wall. This thickening then divides into a 2-lobed hairy callus that rises near the sac opening, creating a cavity between the apex of the hairy callus and the thick curved front lobe. In contrast, <italic><tp:taxon-name><tp:taxon-name-part taxon-name-part-type="genus" reg="Chiloschista">C.</tp:taxon-name-part><tp:taxon-name-part taxon-name-part-type="species" reg="sweelimii">sweelimii</tp:taxon-name-part></tp:taxon-name></italic> has sepals and petals with hairs only on their adaxial surface, ovate to orbicular petals, an ovate dorsal sepal, basal front lobe with large callus on either side (each c. 1.5 × 1.0 mm), a triangular shaped lip’s sac from front view with pointed obtuse apex, and the absence of prominent internal callus inside the lip’s sac (<xref ref-type="bibr" rid="B37">Teck 2016</xref>). A comparison between the new species and its morphological allies is shown in Table <xref ref-type="table" rid="T1">1</xref>.</p><table-wrap id="T1" position="float" orientation="portrait"><label>Table 1.</label><caption><p>Morphological comparison among the new species and its allies.</p></caption><table id="TID0EMYAG" rules="all"><tbody><tr><th rowspan="1" colspan="1">Characters</th><th rowspan="1" colspan="1"><italic><tp:taxon-name><tp:taxon-name-part taxon-name-part-type="genus" reg="Chiloschista">C.</tp:taxon-name-part><tp:taxon-name-part taxon-name-part-type="species" reg="tjiasmantoi">tjiasmantoi</tp:taxon-name-part></tp:taxon-name></italic> Metusala</th><th rowspan="1" colspan="1"><italic><tp:taxon-name><tp:taxon-name-part taxon-name-part-type="genus" reg="Chiloschista">C.</tp:taxon-name-part><tp:taxon-name-part taxon-name-part-type="species" reg="javanica">javanica</tp:taxon-name-part></tp:taxon-name></italic> Schltr</th><th rowspan="1" colspan="1"><italic><tp:taxon-name><tp:taxon-name-part taxon-name-part-type="genus" reg="Chiloschista">C.</tp:taxon-name-part><tp:taxon-name-part taxon-name-part-type="species" reg="sweelimii">sweelimii</tp:taxon-name-part></tp:taxon-name></italic> Holttum</th></tr><tr><td rowspan="1" colspan="1">Flower colour</td><td rowspan="1" colspan="1">Sepals and petals yellowish cream or yellow with orange or reddish spots, lip yellowish cream with reddish or orange spots on their sac and side lobes with pale reddish orange stripes</td><td rowspan="1" colspan="1">Sepals and petals yellowish cream or yellow with orange or reddish spots, lip white or cream with pale reddish or orange spots on their sac and side lobes with pale reddish orange stripes</td><td rowspan="1" colspan="1">Sepals and petals yellow with orange-brown blotches, lip white on their sac and side lobes with reddish-orange stripes</td></tr><tr><td rowspan="1" colspan="1">Dorsal sepal</td><td rowspan="1" colspan="1">Oblong-elliptic, 5.0–6.0 mm long × 4.0 mm wide, obtuse to rounded, both surfaces pubescent but abaxial with shorter hairs</td><td rowspan="1" colspan="1">Elliptic, 5.0–6.0 × 3.0–3.5 mm, obtuse to rounded, adaxial surface pubescent, abaxial with scattered shorter hairs</td><td rowspan="1" colspan="1">Ovate, 5.0–6.0 × 3.5–5.0 mm, obtuse to acute, only adaxial surface pubescent</td></tr><tr><td rowspan="1" colspan="1">Lateral sepals</td><td rowspan="1" colspan="1">Obliquely oblong-elliptic, 6.0 mm long × 4.0–5.0 mm, obtuse, both surfaces pubescent but abaxial with shorter hairs</td><td rowspan="1" colspan="1">Elliptic, 4.0–5.0 mm × 3.0–3.5 mm, obtuse to rounded, adaxial surface pubescent, abaxial with scattered shorter hairs</td><td rowspan="1" colspan="1">Broadly elliptic to broadly ovate, 5.0–6.0 × 3.5–5.0 mm, obtuse to acute, only adaxial surface pubescent</td></tr><tr><td rowspan="1" colspan="1">Petals</td><td rowspan="1" colspan="1">Oblong-obovate, 5.0–6.0 mm long × 3.0–4.0 mm wide, truncate to rounded, both surfaces pubescent but abaxial with shorter hairs</td><td rowspan="1" colspan="1">Broadly elliptic to ovate, 4.0–4.5 × 3.0–3.5 mm, obtuse to rounded, adaxial surface pubescent, abaxial with scattered shorter hairs</td><td rowspan="1" colspan="1">Ovate-orbicular, 4.0–5.0 × 3.0–4.5, obtuse, adaxial surface sparsely pubescent</td></tr><tr><td rowspan="1" colspan="1">Side lobes</td><td rowspan="1" colspan="1">Obliquely oblong, slightly falcate, <italic>c</italic>. 1.5 mm wide at base and narrowed gradually to about 1.0 mm near apex, truncate to obtuse</td><td rowspan="1" colspan="1">Triangular, relatively straight, <italic>c</italic>. 1.9 mm wide at base and narrowed gradually to about 0.8 mm near apex, acute</td><td rowspan="1" colspan="1">Obliquely oblong, slightly falcate, c. 2 mm wide at base and narrowed gradually to about 0.9 mm near apex, acute to obtuse</td></tr><tr><td rowspan="1" colspan="1">Front lobe</td><td rowspan="1" colspan="1">Broadly subtrapezoid, short, <italic>c</italic>. 1.0–1.5 × 1.5 mm, apex truncate to slightly emarginate, curved, base without any callus</td><td rowspan="1" colspan="1">Broadly subtrapezoid, short, <italic>c</italic>. 1.0–1.5 × 1.5 mm, apex truncate to slightly emarginate, curved, base without any callus</td><td rowspan="1" colspan="1">Broadly triangular, short, <italic>c</italic>. 2.0 × 1.0 mm, apex retuse, base with large callus on either side (<italic>c</italic>. 1.5 × 1.0 mm)</td></tr><tr><td rowspan="1" colspan="1">Lip’s sac</td><td rowspan="1" colspan="1">Ovate to subrectangular from front view, forming a “V” shape in longitudinal section view with a narrower angle (45–50°), <italic>c</italic>. 2.0–2.5 × 2.0–2.3 mm, apex retuse to slightly bilobed</td><td rowspan="1" colspan="1">Subrectangular from front view, forming an “L” shape in longitudinal section view with a wider angle (90°), <italic>c</italic>. 2.0–2.3 × 2.7–3.0 mm, apex retuse</td><td rowspan="1" colspan="1">Triangular from front view, forming a “V” shape in longitudinal section view with a narrower angle (45–50°), <italic>c</italic>. 4.0–5.0 × 3.0–3.5 mm, apex obtuse</td></tr><tr><td rowspan="1" colspan="1">Internal lip’s sac ornament</td><td rowspan="1" colspan="1">An oblong fleshy thickening arises from basal to middle of the internal front wall, split into 2 lobed hairy callus that rises to sac opening, creating a small narrow cavity between apex of the hairy callus and the thick curved front lobe</td><td rowspan="1" colspan="1">A large and high oblong fleshy thickening arises from basal to middle of the internal front wall, split into 2 lobed long protruding hairy callus that rises to sac opening, creating a cavity between apex of the hairy callus and the thick curved front lobe</td><td rowspan="1" colspan="1">Internal callus absence</td></tr></tbody></table></table-wrap><fig id="F3" position="float" orientation="portrait"><object-id xmlns:xlink="http://www.w3.org/1999/xlink" content-type="doi" xlink:type="simple">10.3897/phytokeys.252.138190.figure3</object-id><object-id xmlns:xlink="http://www.w3.org/1999/xlink" content-type="arpha" xlink:type="simple">930BB319-7FFF-5C20-9368-7E3DCA90BBAB</object-id><label>Figure 3.</label><caption><p><italic><tp:taxon-name><tp:taxon-name-part taxon-name-part-type="genus" reg="Chiloschista">Chiloschista</tp:taxon-name-part><tp:taxon-name-part taxon-name-part-type="species" reg="tjiasmantoi">tjiasmantoi</tp:taxon-name-part></tp:taxon-name></italic> sp. nov. Flowering plants <italic>in situ</italic>. Photos by Alfajaruddin.</p></caption><graphic xmlns:xlink="http://www.w3.org/1999/xlink" xlink:href="phytokeys-252-065_article-138190__-g003.jpg" position="float" orientation="portrait" xlink:type="simple" id="oo_1247924.jpg"><uri content-type="original_file" xlink:type="simple">https://binary.pensoft.net/fig/1247924</uri></graphic></fig><p>This new species will be the fifth <italic><tp:taxon-name><tp:taxon-name-part taxon-name-part-type="genus" reg="Chiloschista">Chiloschista</tp:taxon-name-part></tp:taxon-name></italic> species in Indonesia, and the first record of this genus on Sumatra Island. With the exception of <italic><tp:taxon-name><tp:taxon-name-part taxon-name-part-type="genus" reg="Chiloschista">C.</tp:taxon-name-part><tp:taxon-name-part taxon-name-part-type="species" reg="phyllorhiza">phyllorhiza</tp:taxon-name-part></tp:taxon-name></italic>, the species are endemic to the country and appear to have restricted distributions. Although the flowers of some species appear nearly identical in appearance, the internal structure of the lip can be very different, which suggests this would be a good key character for further identification of this genus (<xref ref-type="bibr" rid="B7">Gyeltshen et al. 2019</xref>; <xref ref-type="bibr" rid="B5">Dalstrom and Kolanowska 2020</xref>). A deeper investigation into its floral morphological variation needs to be carried out in the future, as this is essential to support species delimitation of Indonesian <italic><tp:taxon-name><tp:taxon-name-part taxon-name-part-type="genus" reg="Chiloschista">Chiloschista</tp:taxon-name-part></tp:taxon-name></italic> (<xref ref-type="bibr" rid="B17">Metusala 2020b</xref>; <xref ref-type="bibr" rid="B22">Metusala et al. 2020</xref>).</p><fig id="F4" position="float" orientation="portrait"><object-id xmlns:xlink="http://www.w3.org/1999/xlink" content-type="doi" xlink:type="simple">10.3897/phytokeys.252.138190.figure4</object-id><object-id xmlns:xlink="http://www.w3.org/1999/xlink" content-type="arpha" xlink:type="simple">0FB8B21A-0029-5ED7-8AF2-387546F79DF2</object-id><label>Figure 4.</label><caption><p>Lip of three <italic><tp:taxon-name><tp:taxon-name-part taxon-name-part-type="genus" reg="Chiloschista">Chiloschista</tp:taxon-name-part></tp:taxon-name></italic> species <bold>A</bold><italic><tp:taxon-name><tp:taxon-name-part taxon-name-part-type="genus" reg="Chiloschista">C.</tp:taxon-name-part><tp:taxon-name-part taxon-name-part-type="species" reg="sweelimii">sweelimii</tp:taxon-name-part></tp:taxon-name></italic>, natural shape, front view <bold>B</bold><italic><tp:taxon-name><tp:taxon-name-part taxon-name-part-type="genus" reg="Chiloschista">C.</tp:taxon-name-part><tp:taxon-name-part taxon-name-part-type="species" reg="tjiasmantoi">tjiasmantoi</tp:taxon-name-part></tp:taxon-name></italic>, natural shape, front view <bold>C</bold><italic><tp:taxon-name><tp:taxon-name-part taxon-name-part-type="genus" reg="Chiloschista">C.</tp:taxon-name-part><tp:taxon-name-part taxon-name-part-type="species" reg="javanica">javanica</tp:taxon-name-part></tp:taxon-name></italic>, natural shape, front view <bold>D</bold><italic><tp:taxon-name><tp:taxon-name-part taxon-name-part-type="genus" reg="Chiloschista">C.</tp:taxon-name-part><tp:taxon-name-part taxon-name-part-type="species" reg="sweelimii">sweelimii</tp:taxon-name-part></tp:taxon-name></italic>, longitudinal section, flat shape, side view <bold>E</bold><italic><tp:taxon-name><tp:taxon-name-part taxon-name-part-type="genus" reg="Chiloschista">C.</tp:taxon-name-part><tp:taxon-name-part taxon-name-part-type="species" reg="tjiasmantoi">tjiasmantoi</tp:taxon-name-part></tp:taxon-name></italic>, longitudinal section, flat shape, side view <bold>F</bold><italic><tp:taxon-name><tp:taxon-name-part taxon-name-part-type="genus" reg="Chiloschista">C.</tp:taxon-name-part><tp:taxon-name-part taxon-name-part-type="species" reg="javanica">javanica</tp:taxon-name-part></tp:taxon-name></italic>, longitudinal section, flat shape, side view. <bold>A</bold> and <bold>D</bold> redrawn after Ong Poh Teck in <xref ref-type="bibr" rid="B37">Teck (2016)</xref>. Drawn by Destario Metusala.</p></caption><graphic xmlns:xlink="http://www.w3.org/1999/xlink" xlink:href="phytokeys-252-065_article-138190__-g004.jpg" position="float" orientation="portrait" xlink:type="simple" id="oo_1247925.jpg"><uri content-type="original_file" xlink:type="simple">https://binary.pensoft.net/fig/1247925</uri></graphic></fig></tp:treatment-sec><tp:treatment-sec sec-type="Conservation" id="SECID0ETTAE"><title>Conservation.</title><p><italic><tp:taxon-name><tp:taxon-name-part taxon-name-part-type="genus" reg="Chiloschista">Chiloschista</tp:taxon-name-part><tp:taxon-name-part taxon-name-part-type="species" reg="tjiasmantoi">tjiasmantoi</tp:taxon-name-part></tp:taxon-name></italic> was recorded from five locations in Aceh Province. Based on currently available data, the Extent of Occurrence (EOO) of this species is 117.01 km<sup>2</sup> with user-defined cell width = 2 km (criterion B1: &lt; 5,000 km<sup>2</sup>) and Area of Occupancy (AOO) value of 20.00 km<sup>2</sup> (criterion B2: &lt; 500 km<sup>2</sup>). Their natural habitat is threatened by land conversion, especially from large-scale coffee plantations. Existing populations were estimated to be less than 2,500 mature individuals (≤ 250 in most subpopulations) where they mostly found attached to the branches of coffee trees and its shade trees (<italic><tp:taxon-name><tp:taxon-name-part taxon-name-part-type="genus" reg="Leucaena">Leucaena</tp:taxon-name-part></tp:taxon-name></italic> spp.). Unfortunately, coffee plantations provide a vulnerable habitat for this new orchid species as they can be pruned or cut down at any time. Moreover, many coffee farmers believe that this orchid is a harmful parasitic plant and eradicate them by clearing the coffee branches from any epiphytic plants. This species has also been found traded on domestic online platforms as an ornamental orchid, although currently in small quantities as its habit and small flowers are considered less attractive to Indonesian hobbyists. In many cases, unsustainable commercial harvesting may have a significant impact on the viability of wild orchid populations (<xref ref-type="bibr" rid="B9">Hinsley et al. 2018</xref>). Therefore, I consider this species to likely be in the Endangered category B1 and B2+ab (i,ii,iii,iv), C2+a (i) (IUCN Red List Categories and Criteria).</p><p>It has been well-documented that ecosystems in the highland of Aceh Province are severely affected by climate change, particularly through increased temperatures (<xref ref-type="bibr" rid="B29">Schroth et al. 2015</xref>). This could also have a major impact on various sensitive plant species, such as many highland epiphytic orchids, including natural populations of <italic><tp:taxon-name><tp:taxon-name-part taxon-name-part-type="genus" reg="Chiloschista">Chiloschista</tp:taxon-name-part><tp:taxon-name-part taxon-name-part-type="species" reg="tjiasmantoi">tjiasmantoi</tp:taxon-name-part></tp:taxon-name></italic>. Therefore, conservation-based researches are needed to determine the vulnerability of these species to climate change-related pressures, especially drought stress (<xref ref-type="bibr" rid="B1">Al Farishy et al. 2017</xref>; <xref ref-type="bibr" rid="B2">Arimy et al. 2017</xref>; <xref ref-type="bibr" rid="B13">Metusala 2017b</xref>; <xref ref-type="bibr" rid="B21">Metusala et al. 2017</xref>; <xref ref-type="bibr" rid="B35">Suffan et al. 2021</xref>; <xref ref-type="bibr" rid="B10">Ishmah et al. 2021</xref>; <xref ref-type="bibr" rid="B38">Trimanto et al. 2023</xref>).</p></tp:treatment-sec><ref-list><ref id="B37"><mixed-citation xmlns:xlink="http://www.w3.org/1999/xlink" xlink:type="simple"><person-group><name name-style="western"><surname>Teck</surname><given-names>OP</given-names></name></person-group> (<year>2016</year>) <article-title>A revised description of <italic><tp:taxon-name><tp:taxon-name-part taxon-name-part-type="genus">Chiloschista</tp:taxon-name-part><tp:taxon-name-part taxon-name-part-type="species">sweelimii</tp:taxon-name-part></tp:taxon-name></italic>, an endemic orchid species from Peninsular Malaysia.</article-title><source>Malayan Orchid Review</source><volume>50</volume>: <fpage>83</fpage>–<lpage>85</lpage>.</mixed-citation></ref><ref id="B7"><mixed-citation xmlns:xlink="http://www.w3.org/1999/xlink" xlink:type="simple"><person-group><name name-style="western"><surname>Gyeltshen</surname><given-names>C</given-names></name><name name-style="western"><surname>Dalstrom</surname><given-names>S</given-names></name><name name-style="western"><surname>Gyeltshen</surname><given-names>N</given-names></name><name name-style="western"><surname>Tobgay</surname><given-names>K</given-names></name></person-group> (<year>2019</year>) <article-title>A new spotted <italic><tp:taxon-name><tp:taxon-name-part taxon-name-part-type="genus">Chiloschista</tp:taxon-name-part></tp:taxon-name></italic> (<tp:taxon-name><tp:taxon-name-part taxon-name-part-type="family">Orchidaceae</tp:taxon-name-part></tp:taxon-name>: <tp:taxon-name><tp:taxon-name-part taxon-name-part-type="subtribe">Aeridinae</tp:taxon-name-part></tp:taxon-name>) From Bhutan.</article-title><source>Lankesteriana</source><volume>19</volume>(<issue>1</issue>): <fpage>23</fpage>–<lpage>29</lpage>. <ext-link xlink:href="10.15517/lank.v19i1.37030" ext-link-type="doi" xlink:type="simple">https://doi.org/10.15517/lank.v19i1.37030</ext-link></mixed-citation></ref><ref id="B5"><mixed-citation xmlns:xlink="http://www.w3.org/1999/xlink" xlink:type="simple"><person-group><name name-style="western"><surname>Dalstrom</surname><given-names>S</given-names></name><name name-style="western"><surname>Kolanowska</surname><given-names>M</given-names></name></person-group> (<year>2020</year>) <article-title>A new yellow-flowered <italic><tp:taxon-name><tp:taxon-name-part taxon-name-part-type="genus">Chiloschista</tp:taxon-name-part></tp:taxon-name></italic> (<tp:taxon-name><tp:taxon-name-part taxon-name-part-type="family">Orchidaceae</tp:taxon-name-part></tp:taxon-name>: <tp:taxon-name><tp:taxon-name-part taxon-name-part-type="subtribe">Aeridinae</tp:taxon-name-part></tp:taxon-name>) from Thailand.</article-title><source>Lankesteriana</source><volume>20</volume>(<issue>2</issue>): <fpage>241</fpage>–<lpage>248</lpage>. <ext-link xlink:href="10.15517/lank.v20i2.43454" ext-link-type="doi" xlink:type="simple">https://doi.org/10.15517/lank.v20i2.43454</ext-link></mixed-citation></ref><ref id="B17"><mixed-citation xmlns:xlink="http://www.w3.org/1999/xlink" xlink:type="simple"><person-group><name name-style="western"><surname>Metusala</surname><given-names>D</given-names></name></person-group> (<year>2020b</year>) <article-title>A new synonym of <italic><tp:taxon-name><tp:taxon-name-part taxon-name-part-type="genus">Spathoglottis</tp:taxon-name-part><tp:taxon-name-part taxon-name-part-type="species">tricallosa</tp:taxon-name-part></tp:taxon-name></italic> (<tp:taxon-name><tp:taxon-name-part taxon-name-part-type="family">Orchidaceae</tp:taxon-name-part></tp:taxon-name>).</article-title><source>Phytotaxa</source><volume>452</volume>(<issue>4</issue>): <fpage>298</fpage>–<lpage>300</lpage>. <ext-link xlink:href="10.11646/phytotaxa.452.4.6" ext-link-type="doi" xlink:type="simple">https://doi.org/10.11646/phytotaxa.452.4.6</ext-link></mixed-citation></ref><ref id="B22"><mixed-citation xmlns:xlink="http://www.w3.org/1999/xlink" xlink:type="simple"><person-group><name name-style="western"><surname>Metusala</surname><given-names>D</given-names></name><name name-style="western"><surname>Wibowo</surname><given-names>ARU</given-names></name><name name-style="western"><surname>Mambrasar</surname><given-names>YM</given-names></name><name name-style="western"><surname>Hendrian</surname><given-names>H</given-names></name></person-group> (<year>2020</year>) <article-title>A new synonym of <italic><tp:taxon-name><tp:taxon-name-part taxon-name-part-type="genus">Bulbophyllum</tp:taxon-name-part><tp:taxon-name-part taxon-name-part-type="species">ovalifolium</tp:taxon-name-part></tp:taxon-name></italic> (<tp:taxon-name><tp:taxon-name-part taxon-name-part-type="family">Orchidaceae</tp:taxon-name-part></tp:taxon-name>: <tp:taxon-name><tp:taxon-name-part taxon-name-part-type="subfamily">Epidendroideae</tp:taxon-name-part></tp:taxon-name>).</article-title><source>Phytotaxa</source><volume>464</volume>(<issue>3</issue>): <fpage>227</fpage>–<lpage>235</lpage>. <ext-link xlink:href="10.11646/phytotaxa.464.3.4" ext-link-type="doi" xlink:type="simple">https://doi.org/10.11646/phytotaxa.464.3.4</ext-link></mixed-citation></ref><ref id="B9"><mixed-citation xmlns:xlink="http://www.w3.org/1999/xlink" xlink:type="simple"><person-group><name name-style="western"><surname>Hinsley</surname><given-names>A</given-names></name><name name-style="western"><surname>de Boer</surname><given-names>HJ</given-names></name><name name-style="western"><surname>Fay</surname><given-names>MF</given-names></name><name name-style="western"><surname>Gale</surname><given-names>SW</given-names></name><name name-style="western"><surname>Gardiner</surname><given-names>LM</given-names></name><name name-style="western"><surname>Gunasekara</surname><given-names>RS</given-names></name><name name-style="western"><surname>Kumar</surname><given-names>P</given-names></name><name name-style="western"><surname>Masters</surname><given-names>S</given-names></name><name name-style="western"><surname>Metusala</surname><given-names>D</given-names></name><name name-style="western"><surname>Roberts</surname><given-names>DL</given-names></name><name name-style="western"><surname>Veldman</surname><given-names>S</given-names></name><name name-style="western"><surname>Wong</surname><given-names>S</given-names></name><name name-style="western"><surname>Phelps</surname><given-names>J</given-names></name></person-group> (<year>2018</year>) <article-title>A review of the trade in orchids and its implications for conservation.</article-title><source>Botanical Journal of the Linnean Society</source><volume>4</volume>(<issue>186</issue>): <fpage>435</fpage>–<lpage>455</lpage>. <ext-link xlink:href="10.1093/botlinnean/box083" ext-link-type="doi" xlink:type="simple">https://doi.org/10.1093/botlinnean/box083</ext-link></mixed-citation></ref><ref id="B29"><mixed-citation xmlns:xlink="http://www.w3.org/1999/xlink" xlink:type="simple"><person-group><name name-style="western"><surname>Schroth</surname><given-names>G</given-names></name><name name-style="western"><surname>Laderach</surname><given-names>P</given-names></name><name name-style="western"><surname>Blackburn</surname><given-names>CDS</given-names></name><name name-style="western"><surname>Neilson</surname><given-names>J</given-names></name><name name-style="western"><surname>Bunn</surname><given-names>C</given-names></name></person-group> (<year>2015</year>) <article-title>Winner or loser of climate change? A modeling study of current and future climatic suitability of Arabica coffee in Indonesia.</article-title><source>Regional Environmental Change</source><volume>15</volume>(<issue>7</issue>): <fpage>1473</fpage>–<lpage>1482</lpage>. <ext-link xlink:href="10.1007/s10113-014-0713-x" ext-link-type="doi" xlink:type="simple">https://doi.org/10.1007/s10113-014-0713-x</ext-link></mixed-citation></ref><ref id="B1"><mixed-citation xmlns:xlink="http://www.w3.org/1999/xlink" xlink:type="simple"><person-group><name name-style="western"><surname>Al Farishy</surname><given-names>DD</given-names></name><name name-style="western"><surname>Nisyawati</surname><given-names/></name><name name-style="western"><surname>Metusala</surname><given-names>D</given-names></name></person-group> (<year>2017</year>) Characterization anatomical leaf blade five species <italic><tp:taxon-name><tp:taxon-name-part taxon-name-part-type="genus">Nepenthes</tp:taxon-name-part></tp:taxon-name></italic> from Kerinci Seblat National Park, Kerinci regency, Jambi Province. In: Mart T, Triyono D, Sugeng KA (Eds) AIP Conference Proceedings 1862, 030115. <ext-link xlink:href="10.1063/1.4991219" ext-link-type="doi" xlink:type="simple">https://doi.org/10.1063/1.4991219</ext-link></mixed-citation></ref><ref id="B2"><mixed-citation xmlns:xlink="http://www.w3.org/1999/xlink" xlink:type="simple"><person-group><name name-style="western"><surname>Arimy</surname><given-names>NQ</given-names></name><name name-style="western"><surname>Nisyawati</surname><given-names/></name><name name-style="western"><surname>Metusala</surname><given-names>D</given-names></name></person-group> (<year>2017</year>) Comparison of leaf anatomy on some <italic><tp:taxon-name><tp:taxon-name-part taxon-name-part-type="genus">Nepenthes</tp:taxon-name-part></tp:taxon-name></italic> spp. (<tp:taxon-name><tp:taxon-name-part taxon-name-part-type="family">Nepenthaceae</tp:taxon-name-part></tp:taxon-name>) from highland and lowland habitat in Indonesia. In: Mart T, Triyono D, Sugeng KA (Eds) AIP Conference Proceedings 1862, 030111. <ext-link xlink:href="10.1063/1.4991215" ext-link-type="doi" xlink:type="simple">https://doi.org/10.1063/1.4991215</ext-link></mixed-citation></ref><ref id="B13"><mixed-citation xmlns:xlink="http://www.w3.org/1999/xlink" xlink:type="simple"><person-group><name name-style="western"><surname>Metusala</surname><given-names>D</given-names></name></person-group> (<year>2017b</year>) An alternative simple method for preparing and preserving cross-section of leaves and roots in herbaceous plants: Case study in <tp:taxon-name><tp:taxon-name-part taxon-name-part-type="family">Orchidaceae</tp:taxon-name-part></tp:taxon-name>. In: Mart T, Triyono D, Sugeng KA (Eds). AIP Conference Proceedings 1862: 030113. <ext-link xlink:href="10.1063/1.4991217" ext-link-type="doi" xlink:type="simple">https://doi.org/10.1063/1.4991217</ext-link></mixed-citation></ref><ref id="B21"><mixed-citation xmlns:xlink="http://www.w3.org/1999/xlink" xlink:type="simple"><person-group><name name-style="western"><surname>Metusala</surname><given-names>D</given-names></name><name name-style="western"><surname>Supriatna</surname><given-names>J</given-names></name><name name-style="western"><surname>Nisyawati</surname><given-names/></name><name name-style="western"><surname>Sopandie</surname><given-names>D</given-names></name></person-group> (<year>2017</year>) Comparative leaf and root anatomy of two <italic><tp:taxon-name><tp:taxon-name-part taxon-name-part-type="genus">Dendrobium</tp:taxon-name-part></tp:taxon-name></italic> Species (<tp:taxon-name><tp:taxon-name-part taxon-name-part-type="family">Orchidaceae</tp:taxon-name-part></tp:taxon-name>) from different habitat in relation to their potential adaptation to drought. In: Mart T, Triyono D, Sugeng KA (Eds). AIP Conference Proceedings 1862: 030118. <ext-link xlink:href="10.1063/1.4991222" ext-link-type="doi" xlink:type="simple">https://doi.org/10.1063/1.4991222</ext-link></mixed-citation></ref><ref id="B35"><mixed-citation xmlns:xlink="http://www.w3.org/1999/xlink" xlink:type="simple"><person-group><name name-style="western"><surname>Suffan</surname><given-names>W</given-names></name><name name-style="western"><surname>Metusala</surname><given-names>D</given-names></name><name name-style="western"><surname>Nisyawati</surname></name></person-group> (<year>2021</year>) Micromorphometric analysis of five <italic><tp:taxon-name><tp:taxon-name-part taxon-name-part-type="genus">Begonia</tp:taxon-name-part></tp:taxon-name></italic> spp. leaves (<tp:taxon-name><tp:taxon-name-part taxon-name-part-type="family">Begoniaceae</tp:taxon-name-part></tp:taxon-name>). In: Herdiansyah H et al. (Eds) IOP Conference Series. Earth and Environmental Science 846: 012005. <ext-link xlink:href="10.1088/1755-1315/846/1/012005" ext-link-type="doi" xlink:type="simple">https://doi.org/10.1088/1755-1315/846/1/012005</ext-link></mixed-citation></ref><ref id="B10"><mixed-citation xmlns:xlink="http://www.w3.org/1999/xlink" xlink:type="simple"><person-group><name name-style="western"><surname>Ishmah</surname><given-names>S</given-names></name><name name-style="western"><surname>Metusala</surname><given-names>D</given-names></name><name name-style="western"><surname>Nisyawati</surname><given-names/></name><name name-style="western"><surname>Supriatna</surname><given-names>J</given-names></name></person-group> (<year>2021</year>) Anatomical Comparison of Two <italic><tp:taxon-name><tp:taxon-name-part taxon-name-part-type="genus">Grammatophyllum</tp:taxon-name-part></tp:taxon-name></italic> spp. (<tp:taxon-name><tp:taxon-name-part taxon-name-part-type="family">Orchidaceae</tp:taxon-name-part></tp:taxon-name>) Species and Their Specific Ecological Adaptation. In: Herdiansyah H et al. (Eds) IOP Conference Series. Earth and Environmental Science 940: 012016. <ext-link xlink:href="10.1088/1755-1315/940/1/012016" ext-link-type="doi" xlink:type="simple">https://doi.org/10.1088/1755-1315/940/1/012016</ext-link></mixed-citation></ref><ref id="B38"><mixed-citation xmlns:xlink="http://www.w3.org/1999/xlink" xlink:type="simple"><person-group><name name-style="western"><surname>Trimanto</surname><given-names>MD</given-names></name><name name-style="western"><surname>Metusala</surname><given-names>D</given-names></name><name name-style="western"><surname>Erlinawati</surname><given-names>I</given-names></name><name name-style="western"><surname>Angio</surname><given-names>MH</given-names></name><name name-style="western"><surname>Yusuf</surname><given-names>HM</given-names></name><name name-style="western"><surname>Budiarto</surname><given-names>K</given-names></name></person-group> (<year>2023</year>) Study of population and conservation of <italic><tp:taxon-name><tp:taxon-name-part taxon-name-part-type="genus">Dendrobium</tp:taxon-name-part><tp:taxon-name-part taxon-name-part-type="species">capra</tp:taxon-name-part></tp:taxon-name></italic> J.J. Smith, an endangered and endemic orchid from Java Island, Indonesia. Journal for Nature Conservation 75: 126476. <ext-link xlink:href="10.1016/j.jnc.2023.126476" ext-link-type="doi" xlink:type="simple">https://doi.org/10.1016/j.jnc.2023.126476</ext-link></mixed-citation></ref></ref-list></tp:taxon-treatment>
